# Supplementary material for: MYB64 and MYB119 Are Required for Cellularization and Differentiation during Female Gametogenesis in Arabidopsis thaliana
Source: PLoS Genet. 2013 Sep 19;9(9):e1003783. doi: 10.1371/journal.pgen.1003783 (PMC3778002; doi:10.1371/journal.pgen.1003783)
Supplement: Table S1 — Molecular complementation of myb64 myb119 and cki1 seed phenotypes. (XLSX) [file pgen.1003783.s010.xlsx]

## Sheet: Sheet1
Table S1. Molecular complementation of myb64 myb119 and cki1 seed phenotypes.
	Percent of Seeds
Genotype of Selfed Plant	Normal	Defective	N	p-val
myb64-1/MYB64 myb119-3/myb119-3	0.5	0.5	600	0.94b
MYB64-GFP/MYB64-GFP myb64-1a myb119-3/myb119-3	0.97	0.03	474	< 2.2e-16b
myb64-1/MYB64 myb119-3/MYB119	0.74	0.26	604	0.51c
MYB119-GFP/[ ] myb64-1/MYB64 myb119-3/MYB119	0.86	0.14	440	2.29e-7c
cki1-9/CKI1	0.51	0.49	415	0.73b
CKI1-GFP/CKI1-GFP cki1-9a	0.99	0.01	207	< 2.2e-16b
cki1-9/CKI1 myb64-1/myb64-1	0.52	0.48	493	0.44b
CKI1-GFP/CKI1-GFP cki1-9a myb64-1/myb64-1	0.98	0.02	463	< 2.2e-16b
cki1-9/CKI1 myb64-1/MYB64 myb119-3/myb119-3	0.27	0.73	636	0.20d
CKI1-GFP/CKI1-GFP cki1-9a myb64-1/MYB64 myb119-3/myb119-3	0.5	0.5	428	< 2.2e-16d
aThe zygosity of the mutation could not be determined by PCR genotyping in the translational GFP fusion background.bX2 test for expected ratio of 1:1. cX2 test for expected ratio of 3:1. dX2 test for expected ratio of 1:3. [ ] indicates plants were hemizygous for the translational GFP fusion. All translational GFP fusions were introduced by crossing. F1 or F2 plants of the indicated genotypes wer…
