# Supplementary material for: MYB64 and MYB119 Are Required for Cellularization and Differentiation during Female Gametogenesis in Arabidopsis thaliana
Source: PLoS Genet. 2013 Sep 19;9(9):e1003783. doi: 10.1371/journal.pgen.1003783 (PMC3778002; doi:10.1371/journal.pgen.1003783)
Supplement: Table S2 — Summary of myb64, myb119 and cki1 alleles. (XLSX) [file pgen.1003783.s011.xlsx]

## Sheet: Sheet1
Table S2. Summary of myb64, myb119 and cki1 alleles.
Allele	T-DNA Line	Insertion Site	5’ Border	3’ Border
myb64-1	SALK_095057	Exon 1	+14 bp	+94 bp
myb64-2a	SALK_032018	Exon 3b	nd	nd
myb64-3a	SAIL_539_G08	Exon 3b	nd	nd
myb64-4	SAIL_876_E05	Exon 3	+933 bp	+960 bp
myb119-1	SALK_130196	Exon 3	+1184 bp	+1209 bp
myb119-2a	SALK_120179	Exon 3b	nd	nd
myb119-3	SALK_120501	Exon 1	+3 bp	+19 bp
myb119-4a	SAIL_228_H05	Exon 3b	nd	nd
myb119-5	SAIL_204_B10	Intron 1	+372 bp	+381 bp
cki1-9	SALK_057881	Exon 3	+861 bp	+918 bp
aAllele not discussed in text. bT-DNA insertion was verified by PCR, but borders were not determined. Borders are indicated as distance from start of wild-type coding sequence. nd, not done.
