# Supplementary material for: MYB64 and MYB119 Are Required for Cellularization and Differentiation during Female Gametogenesis in Arabidopsis thaliana
Source: PLoS Genet. 2013 Sep 19;9(9):e1003783. doi: 10.1371/journal.pgen.1003783 (PMC3778002; doi:10.1371/journal.pgen.1003783)
Supplement: Table S4 — Summary of transformants analyzed for transcriptional and translational GFP fusions. (XLSX) [file pgen.1003783.s013.xlsx]

## Sheet: Sheet1
Table S4. Summary of transformants analyzed for transcriptional and translational GFP fusions.
Construct	Total T1 lines Analyzed	Number of T1s With Reported Expression Pattern	Number of T1s Not Expressed	Number of T1s With Atypical Expression Pattern
ProMYB64:MYB64-GFP	12	10	1	1
ProMYB119:MYB119-GFP	15	12	3	0
ProMYB64:H2B-GFP	10	10	0	0
ProMYB119:H2B-GFP	12	12	0	0
ProCKI1:CKI1-GFP	10	8	2	0
